# Supplementary material for: Alleviating Effects of Zophobas morio and Tenebrio molitor Larvae Protein Powder on Dextran Sodium Sulfate-Induced Inflammatory Bowel Disease in Mice
Source: Int J Mol Sci. 2026 Jan 30;27(3):1405. doi: 10.3390/ijms27031405 (PMC12897815; doi:10.3390/ijms27031405)
Supplement: Supplementary file 1 [file ijms-27-01405-s001.zip]

Archive with 2 entries (2 files):
- Table S1. Detection of Amino Acid Content in ZMLpp.xlsx
- Table S2. Detection of Amino Acid Content in TMLpp.xlsx
