# Supplementary material for: Alleviating Effects of Zophobas morio and Tenebrio molitor Larvae Protein Powder on Dextran Sodium Sulfate-Induced Inflammatory Bowel Disease in Mice
Source: Int J Mol Sci. 2026 Jan 30;27(3):1405. doi: 10.3390/ijms27031405 (PMC12897815; doi:10.3390/ijms27031405)
Supplement: Supplementary file 1 [file ijms-27-01405-s001.zip › Table S1. Detection of Amino Acid Content in ZMLpp.xlsx]

## Sheet: Table S1
Table S1. Detection of Amino Acid Content in ZMLpp
	Retention Time (min)	Peak Area (mV.s)	Content (mg/g)	Compound Name
1	8.327	4857.15	54.363	Aspartic acid
2	10.16	2168.84	21.724	Threonine
3	11.02	2755.39	23.285	Serine
4	13.079	6767.61	87.975	Glutamic acid
5	19.027	4819.42	26.509	Glycine
6	20.199	3865.83	30.907	Alanine
7	22.12	401.967	5.618	Cystine
8	22.625	2742.02	27.204	Valine
9	24.439	576.519	5.464	Methionine
10	25.777	1881.15	21.005	Isoleucine
11	26.763	3446.18	35.381	Leucine
12	29.645	3374.73	45.874	Tyrosine
13	30.463	2051.88	25.109	Phenylalanine
14	34.695	1931.75	21.61	Histidine
15	37.292	2449.56	26.722	Lysine
16	44.977	2447.69	33.725	Arginine
17	14.565	595.839	39.394	Proline
