# Supplementary material for: Alleviating Effects of Zophobas morio and Tenebrio molitor Larvae Protein Powder on Dextran Sodium Sulfate-Induced Inflammatory Bowel Disease in Mice
Source: Int J Mol Sci. 2026 Jan 30;27(3):1405. doi: 10.3390/ijms27031405 (PMC12897815; doi:10.3390/ijms27031405)
Supplement: Supplementary file 1 [file ijms-27-01405-s001.zip › Table S2. Detection of Amino Acid Content in TMLpp.xlsx]

## Sheet: Table S2
Table S2. Detection of Amino Acid Content in TMLpp
	Retention Time (min)	Peak Area (mV.s)	Content (mg/g)	Compound Name
1	8.367	4525.57	49.211	Aspartic acid
2	10.215	2539.99	24.718	Threonine
3	11.087	3553.43	29.175	Serine
4	13.148	6374.87	80.512	Glutamic acid
5	19.137	5875.12	31.396	Glycine
6	20.351	5269.63	40.932	Alanine
7	22.215	421.593	5.725	Cystine
8	22.732	3178.02	30.633	Valine
9	24.543	790.424	7.278	Methionine
10	25.865	2106.92	22.857	Isoleucine
11	26.845	4148.48	41.38	Leucine
12	29.691	3403.5	44.949	Tyrosine
13	30.536	3770.67	44.829	Phenylalanine
14	34.711	1736.11	18.869	Histidine
15	37.303	3113.48	32.998	Lysine
16	44.951	2521.57	33.754	Arginine
17	14.609	544.87	34.999	Proline
